# Supplementary material for: Influence of Carbon Sources on the Phenolic Compound Production by Euglena gracilis Using an Untargeted Metabolomic Approach
Source: Biomolecules. 2022 Jun 7;12(6):795. doi: 10.3390/biom12060795 (PMC9221438; doi:10.3390/biom12060795)
Supplement: Supplementary file 1 [file biomolecules-12-00795-s001.zip]

Archive with 1 entries (1 files):
- biomolecules-1736281-supplementary.pdf
